# Supplementary material for: A highly efficient auxin-producing bacterial strain and its effect on plant growth
Source: J Genet Eng Biotechnol. 2021 Dec 2;19:179. doi: 10.1186/s43141-021-00252-w (PMC8639878; doi:10.1186/s43141-021-00252-w)
Supplement: Supplementary file 2 — Additional file 2: Fig. S2. Alignment of 16S rRNA sequences from Ignatzschineria species. The GenBank IDs of the sequences used for the multiple alignment are LC377575, MT758087, AS252143, and MT759849 for I. cameli, I. indica, I. larvae, and I. ureiclastica, respectively. [file 43141_2021_252_MOESM2_ESM.zip]

Archive with 2 entries (2 files):
- Supplemental figure 2-1R3.TIF
- Supplemental figure 2-2R3.TIF
